# Supplementary material for: Anti-Obesity Effect of Auricularia delicate Involves Intestinal-Microbiota-Mediated Oxidative Stress Regulation in High-Fat-Diet-Fed Mice
Source: Nutrients. 2023 Feb 8;15(4):872. doi: 10.3390/nu15040872 (PMC9962468; doi:10.3390/nu15040872)
Supplement: Supplementary file 1 [file nutrients-15-00872-s001.zip]

Archive with 1 entries (1 files):
- nutrients-2185937-supplementary.pdf
